# Supplementary material for: Characterization of chromatin regulators in hepatocellular carcinoma to guide clinical therapy
Source: Front Genet. 2022 Aug 25;13:961018. doi: 10.3389/fgene.2022.961018 (PMC9452841; doi:10.3389/fgene.2022.961018)
Supplement: Supplementary file 1 [file Table1.XLS]

Specific information from previously obtained 870 chromatin regulators
A1CF
ACTB
ACTL6A
ACTL6B
ACTR2
ACTR3
ACTR3B
ACTR5
ACTR6
ACTR8
ADNP
AEBP2
AHCTF1
AICDA
AIRE
AKAP1
ALKBH1
ALKBH3
ANP32A
ANP32B
ANP32E
APBB1
APEX1
APOBEC1
APOBEC2
APOBEC3A
APOBEC3B
APOBEC3C
APOBEC3D
APOBEC3F
APOBEC3G
APOBEC3H
ARID1A
ARID1B
ARID2
ARID3A
ARID3B
ARID3C
ARID4A
ARID4B
ARID5A
ARID5B
ARNTL
ARRB1
ASCL1
ASCL2
ASF1A
ASF1B
ASH1L
ASH2L
ASXL1
ASXL2
ASXL3
ATAD2
ATAD2B
ATF2
ATF7IP
ATM
ATN1
ATR
ATRX
ATXN7
ATXN7L3
AURKA
AURKB
AURKC
BABAM1
BAG6
BAHD1
BANF1
BANF2
BANP
BAP1
BARD1
BAZ1A
BAZ1B
BAZ2A
BAZ2B
BBX
BCL10
BCOR
BCORL1
BMI1
BOD1
BPTF
BRCA1
BRCA2
BRCC3
BRD1
BRD2
BRD3
BRD4
BRD7
BRD8
BRD9
BRDT
BRE
BRMS1
BRMS1L
BRPF1
BRPF3
BRWD1
BRWD3
BTAF1
BUB1
C14orf169
C17orf49
CARM1
CBX1
CBX2
CBX3
CBX4
CBX5
CBX6
CBX7
CBX8
CDC6
CDC73
CDK1
CDK17
CDK2
CDK3
CDK5
CDK7
CDK9
CDY1
CDY2A
CDYL
CDYL2
CECR2
CENPC
CHAF1A
CHAF1B
CHD1
CHD1L
CHD2
CHD3
CHD4
CHD5
CHD6
CHD7
CHD8
CHD9
CHEK1
CHMP1A
CHMP1B
CHRAC1
CHTOP
CHUK
CIC
CIR1
CIT
CLNS1A
CLOCK
CRB2
CREBBP
CSNK2A1
CSRP2BP
CTBP1
CTBP2
CTCF
CTCFL
CTR9
CUL1
CUL2
CUL3
CUL4A
CUL4B
CUL5
CXXC1
DAPK3
DAXX
DBF4
DBF4B
DDB1
DDB2
DDX21
DDX50
DEK
DHX30
DIDO1
DMAP1
DNAJC1
DNAJC2
DND1
DNMT1
DNMT3A
DNMT3B
DNMT3L
DNTT
DNTTIP2
DOT1L
DPF1
DPF2
DPF3
DPPA3
DPY30
DR1
DTX3L
DUSP1
DZIP3
E2F6
EED
EHMT1
EHMT2
EID1
EID2
EID2B
ELP2
ELP3
ELP4
ELP5
ELP6
EMSY
ENY2
EP300
EP400
EPC1
EPC2
ERBB4
ERCC6
ERCC6L
ERCC6L2
EXOSC1
EXOSC2
EXOSC3
EXOSC4
EXOSC5
EXOSC6
EXOSC7
EXOSC8
EXOSC9
EYA1
EYA2
EYA3
EYA4
EZH1
EZH2
FAM175A
FAM175B
FBL
FBRS
FBRSL1
FBXL19
FMR1
FOXA1
FOXO1
FOXP1
FOXP2
FOXP3
FOXP4
FTO
FXR1
FXR2
GABRG1
GADD45A
GADD45B
GADD45G
GATAD1
GATAD2A
GATAD2B
GFI1
GFI1B
GLYATL1
GLYR1
GSE1
GSG2
GTF2I
GTF3C1
GTF3C4
HAT1
HBP1
HCFC1
HCFC2
HDAC1
HDAC10
HDAC11
HDAC2
HDAC3
HDAC4
HDAC5
HDAC6
HDAC7
HDAC8
HDAC9
HDGF
HELLS
HIF1AN
HINFP
HIRA
HIRIP3
HJURP
HLCS
HLTF
HMG20A
HMG20B
HMGA1
HMGA2
HMGB1
HMGB2
HMGB3
HMGN1
HMGN2
HMGN3
HMGN4
HMGN5
HN1
HN1L
HNF1A
HNRNPA1
HP1BP3
HR
HSPA1A
HUWE1
IDH1
IDH2
IFIT3
IGFBP7
IKBKAP
IKZF1
IKZF3
ING1
ING2
ING3
ING4
ING5
INO80
INO80B
INO80C
INO80D
INO80E
JADE1
JADE2
JADE3
JAK2
JARID2
JDP2
JMJD1C
JMJD4
JMJD6
JMJD7
JMJD8
KANSL1
KANSL2
KANSL3
KAT2A
KAT2B
KAT5
KAT6A
KAT6B
KAT7
KAT8
KDM1A
KDM1B
KDM2A
KDM2B
KDM3A
KDM3B
KDM4A
KDM4B
KDM4C
KDM4D
KDM4E
KDM5A
KDM5B
KDM5C
KDM5D
KDM6A
KDM6B
KDM7A
KDM8
KEAP1
KMT2A
KMT2B
KMT2C
KMT2D
KMT2E
KMT5A
KMT5B
KMT5C
L3MBTL1
L3MBTL2
L3MBTL3
L3MBTL4
LAS1L
LBR
LEO1
LMNA
LMNB1
LMNB2
LRWD1
MAP3K7
MAPKAPK3
MASTL
MAX
MAZ
MBD1
MBD2
MBD3
MBD4
MBD5
MBD6
MBIP
MBTD1
MCRS1
MDC1
MDM2
MDM4
MEAF6
MECOM
MECP2
MEN1
MGA
MGEA5
MGMT
MIER1
MIER2
MIER3
MINA
MIS18BP1
MLLT1
MLLT10
MLLT3
MLLT6
MOCS1
MORF4
MORF4L1
MORF4L2
MOV10
MPHOSPH8
MRGBP
MSH6
MSL1
MSL2
MSL3
MST1
MTA1
MTA2
MTA3
MTF2
MUM1
MYBBP1A
MYO1C
MYSM1
NAA60
NAP1L1
NAP1L2
NAP1L3
NAP1L4
NAP1L5
NASP
NAT10
NBN
NCL
NCOA1
NCOA2
NCOA3
NCOA4
NCOA5
NCOA6
NCOA7
NCOR1
NCOR2
NEK6
NEK9
NFRKB
NFYB
NFYC
NIPBL
NOC2L
NPAS2
NPM1
NPM2
NSD1
NSL1
OGT
ORC1
ORC2
PADI1
PADI2
PADI3
PADI4
PAF1
PAGR1
PAK2
PARG
PARP1
PARP2
PARP3
PARP4
PATZ1
PAXIP1
PBK
PBRM1
PCGF1
PCGF2
PCGF3
PCGF5
PCGF6
PCNA
PDP1
PDS5A
PDS5B
PELP1
PES1
PHC1
PHC2
PHC3
PHF1
PHF10
PHF12
PHF13
PHF14
PHF19
PHF2
PHF20
PHF20L1
PHF21A
PHF21B
PHF23
PHF3
PHF6
PHF7
PHF8
PHIP
PIWIL4
PKM
PKN1
POGZ
POLE3
PPARGC1A
PPM1G
PPP2CA
PPP4C
PPP4R2
PPP4R3A
PPP4R3B
PPP4R3CP
PRC1
PRDM1
PRDM10
PRDM11
PRDM12
PRDM13
PRDM14
PRDM15
PRDM16
PRDM2
PRDM4
PRDM5
PRDM6
PRDM7
PRDM8
PRDM9
PRKAA1
PRKAA2
PRKAB1
PRKAB2
PRKAG1
PRKAG2
PRKAG3
PRKCA
PRKCB
PRKCD
PRKDC
PRMT1
PRMT2
PRMT3
PRMT5
PRMT6
PRMT7
PRMT8
PRMT9
PRPF31
PRR12
PRR14
PSIP1
PWWP2B
PYGO1
PYGO2
RAC3
RAD51
RAD54B
RAD54L
RAD54L2
RAG1
RAG2
RAI1
RARA
RB1
RBBP4
RBBP5
RBBP7
RBP1
RBX1
RCC1
RCOR1
RCOR2
RCOR3
REST
REV1
RING1
RIT1
RLIM
RMI1
RNF168
RNF17
RNF2
RNF20
RNF40
RNF8
RPS6KA3
RPS6KA4
RPS6KA5
RRP8
RSAD1
RSF1
RTF1
RUVBL1
RUVBL2
RYBP
SAFB
SAP130
SAP18
SAP25
SAP30
SAP30L
SATB1
SATB2
SCMH1
SCML1
SCML2
SCML4
SENP1
SENP3
SET
SETBP1
SETD1A
SETD1B
SETD2
SETD3
SETD4
SETD5
SETD6
SETD7
SETD8P1
SETD9
SETDB1
SETDB2
SETMAR
SF3B1
SF3B3
SFMBT1
SFMBT2
SFPQ
SGF29
SHPRH
SIN3A
SIN3B
SIRT1
SIRT2
SIRT3
SIRT4
SIRT5
SIRT6
SIRT7
SKP1
SLF1
SMARCA1
SMARCA2
SMARCA4
SMARCA5
SMARCAD1
SMARCAL1
SMARCB1
SMARCC1
SMARCC2
SMARCD1
SMARCD2
SMARCD3
SMARCE1
SMC1A
SMCHD1
SMYD1
SMYD2
SMYD3
SMYD4
SMYD5
SNAI2
SND1
SP1
SP100
SP110
SP140
SPEN
SPOP
SRCAP
SRRM2
SRSF1
SRSF3
SS18L1
SS18L2
SSRP1
STK31
STK4
SUDS3
SUPT16H
SUPT3H
SUPT6H
SUPT7L
SUV39H1
SUV39H2
SUZ12
SYNCRIP
TADA1
TADA2A
TADA2B
TADA3
TAF1
TAF10
TAF12
TAF1L
TAF2
TAF3
TAF4
TAF5
TAF5L
TAF6
TAF6L
TAF7
TAF8
TAF9
TAF9B
TBL1XR1
TCF4
TDG
TDRD1
TDRD12
TDRD3
TDRD5
TDRD7
TDRD9
TDRKH
TERF1
TERF2
TET1
TET2
TET3
TEX10
TFDP1
TFF1
TFPT
TLE1
TLE2
TLE4
TLK1
TLK2
TNP1
TNP2
TONSL
TOP2A
TOP2B
TOPBP1
TOX
TOX2
TOX3
TOX4
TP53
TP53BP1
TRDMT1
TRIM16
TRIM24
TRIM27
TRIM28
TRIM33
TRRAP
TSPY1
TSPYL1
TSPYL2
TSPYL4
TSPYL5
TSPYL6
TSSK6
TTF2
TTK
TXN2
TYW5
UBE2A
UBE2B
UBE2D1
UBE2D3
UBE2E1
UBE2H
UBE2N
UBE2T
UBN1
UBR2
UBR5
UBR7
UBTF
UCHL5
UHRF1
UHRF2
UIMC1
UNK
USP11
USP12
USP15
USP16
USP17L2
USP21
USP22
USP3
USP36
USP44
USP46
USP49
USP7
UTY
VDR
VEZF1
VPS72
VRK1
WAC
WDR5
WDR77
WDR82
WHSC1
WHSC1L1
WSB2
XRCC1
YAF2
YEATS2
YEATS4
YWHAB
YWHAE
YWHAZ
YY1
ZBTB16
ZBTB24
ZBTB33
ZBTB38
ZBTB4
ZBTB7C
ZCWPW1
ZCWPW2
ZFAT
ZFP57
ZGPAT
ZHX1
ZHX2
ZHX3
ZMYM1
ZMYM2
ZMYM3
ZMYM4
ZMYM5
ZMYM6
ZMYND11
ZMYND8
ZNF217
ZNF516
ZNF532
ZNF541
ZNF592
ZNF687
ZNF711
ZNHIT1
ZRANB3
ZZZ3
